# Supplementary material for: MetageneCluster: a Python package for filtering conflicting signal trends in metagene plots
Source: BMC Bioinformatics. 2024 Jan 12;25:21. doi: 10.1186/s12859-024-05647-3 (PMC10785526; doi:10.1186/s12859-024-05647-3)
Supplement: Supplementary file 1 — Additional file 1: Table S1. GO biological process enrichment analysis of Arabidopsis thaliana met1-1 RNA sequence data. [file 12859_2024_5647_MOESM1_ESM.xlsx]

## Sheet: Supplemental Table 1
Additional file 1. Table S1. GO biological process enrichment analysis of Arabidopsis thaliana met1-1 RNA sequence data.
GO biological process complete	Arabidopsis thaliana - REFLIST (27436)	Cluster 2 (5859)	Cluster 2 (expected)	Cluster 2 (over/under)	Cluster 2 (fold Enrichment)	Cluster 2 (raw P-value)	Cluster 2 (FDR)
(1->3)-beta-D-glucan metabolic process (GO:0006074)	13	11	2.78	+	3.96	0.00129	0.0447
vesicle transport along actin filament (GO:0030050)	17	14	3.63	+	3.86	0.000349	0.0151
vesicle cytoskeletal trafficking (GO:0099518)	18	14	3.84	+	3.64	0.000521	0.0208
signal transduction in response to DNA damage (GO:0042770)	18	13	3.84	+	3.38	0.00133	0.0453
actin filament-based transport (GO:0099515)	21	14	4.48	+	3.12	0.00152	0.0497
actin filament-based movement (GO:0030048)	21	14	4.48	+	3.12	0.00152	0.0495
DNA integrity checkpoint signaling (GO:0031570)	27	18	5.77	+	3.12	0.000502	0.0204
mitotic sister chromatid segregation (GO:0000070)	35	23	7.47	+	3.08	7.59e-05	0.00422
sister chromatid segregation (GO:0000819)	39	25	8.33	+	3	4.53e-05	0.00277
cytoskeleton-dependent intracellular transport (GO:0030705)	27	17	5.77	+	2.95	0.000986	0.0352
mitotic nuclear division (GO:0140014)	46	28	9.82	+	2.85	3.91e-05	0.00247
DNA biosynthetic process (GO:0071897)	28	17	5.98	+	2.84	0.00122	0.0429
nuclear chromosome segregation (GO:0098813)	85	51	18.15	+	2.81	4.36e-08	5.16e-06
meiotic chromosome segregation (GO:0045132)	51	30	10.89	+	2.75	2.77e-05	0.00185
microtubule-based movement (GO:0007018)	58	34	12.39	+	2.75	1.17e-05	0.000837
negative regulation of cell cycle phase transition (GO:1901988)	43	25	9.18	+	2.72	0.000161	0.00788
cell cycle checkpoint signaling (GO:0000075)	42	24	8.97	+	2.68	0.000258	0.0117
negative regulation of cell cycle process (GO:0010948)	56	31	11.96	+	2.59	5.32e-05	0.00317
negative regulation of cell cycle (GO:0045786)	62	34	13.24	+	2.57	3.59e-05	0.00229
regulatory ncRNA processing (GO:0070918)	57	31	12.17	+	2.55	6.43e-05	0.00372
siRNA processing (GO:0030422)	37	20	7.9	+	2.53	0.00139	0.0473
chromosome segregation (GO:0007059)	130	70	27.76	+	2.52	3.41e-09	6.04e-07
spindle assembly (GO:0051225)	49	26	10.46	+	2.48	0.000362	0.0156
homologous recombination (GO:0035825)	59	31	12.6	+	2.46	0.000128	0.00637
reciprocal homologous recombination (GO:0140527)	56	29	11.96	+	2.42	0.000265	0.0119
reciprocal meiotic recombination (GO:0007131)	56	29	11.96	+	2.42	0.000265	0.0118
spindle organization (GO:0007051)	66	34	14.09	+	2.41	9.67e-05	0.00513
meiosis I cell cycle process (GO:0061982)	68	35	14.52	+	2.41	7.04e-05	0.00396
meiosis I (GO:0007127)	67	34	14.31	+	2.38	0.000106	0.00547
nuclear division (GO:0000280)	145	73	30.96	+	2.36	1.66e-08	2.24e-06
meiotic nuclear division (GO:0140013)	102	50	21.78	+	2.3	4.98e-06	0.000398
protein modification by small protein removal (GO:0070646)	102	49	21.78	+	2.25	8.48e-06	0.000633
DNA repair (GO:0006281)	323	153	68.98	+	2.22	8.71e-15	2.91e-12
chromosome organization (GO:0051276)	190	89	40.57	+	2.19	5.21e-09	8.44e-07
protein deubiquitination (GO:0016579)	79	37	16.87	+	2.19	0.000194	0.0092
DNA damage response (GO:0006974)	367	171	78.37	+	2.18	7.91e-16	2.8e-13
organelle fission (GO:0048285)	185	86	39.51	+	2.18	1.3e-08	1.89e-06
negative regulation of gene expression, epigenetic (GO:0045814)	102	47	21.78	+	2.16	3.24e-05	0.00209
double-strand break repair (GO:0006302)	127	57	27.12	+	2.1	9.43e-06	0.000695
DNA recombination (GO:0006310)	157	70	33.53	+	2.09	1.08e-06	0.000103
DNA metabolic process (GO:0006259)	519	229	110.83	+	2.07	1.36e-18	6.44e-16
mitotic cell cycle process (GO:1903047)	184	81	39.29	+	2.06	2.35e-07	2.52e-05
epigenetic regulation of gene expression (GO:0040029)	202	88	43.14	+	2.04	9.79e-08	1.11e-05
RNA-mediated gene silencing (GO:0031047)	131	57	27.98	+	2.04	1.89e-05	0.00131
chromatin remodeling (GO:0006338)	287	123	61.29	+	2.01	5.69e-10	1.2e-07
mitotic cell cycle (GO:0000278)	241	103	51.47	+	2	1.93e-08	2.54e-06
double-strand break repair via homologous recombination (GO:0000724)	89	38	19.01	+	2	0.000623	0.024
DNA-templated DNA replication (GO:0006261)	107	45	22.85	+	1.97	0.00025	0.0115
recombinational repair (GO:0000725)	95	39	20.29	+	1.92	0.000911	0.0331
actin cytoskeleton organization (GO:0030036)	114	46	24.34	+	1.89	0.000522	0.0207
chromatin organization (GO:0006325)	334	134	71.33	+	1.88	3.16e-09	5.79e-07
actin filament organization (GO:0007015)	103	41	22	+	1.86	0.00132	0.0454
ncRNA processing (GO:0034470)	431	171	92.04	+	1.86	4.26e-11	1.05e-08
rRNA metabolic process (GO:0016072)	273	108	58.3	+	1.85	2.1e-07	2.34e-05
ncRNA metabolic process (GO:0034660)	526	208	112.33	+	1.85	3.69e-13	1.05e-10
supramolecular fiber organization (GO:0097435)	175	69	37.37	+	1.85	3.18e-05	0.00208
DNA replication (GO:0006260)	127	50	27.12	+	1.84	0.000472	0.0196
cytoskeleton organization (GO:0007010)	315	124	67.27	+	1.84	3.07e-08	3.87e-06
rRNA processing (GO:0006364)	257	101	54.88	+	1.84	5.92e-07	5.89e-05
protein-DNA complex organization (GO:0071824)	377	148	80.51	+	1.84	1.41e-09	2.87e-07
peptidyl-serine modification (GO:0018209)	105	41	22.42	+	1.83	0.00151	0.05
peptidyl-serine phosphorylation (GO:0018105)	105	41	22.42	+	1.83	0.00151	0.0498
microtubule-based process (GO:0007017)	231	90	49.33	+	1.82	4.1e-06	0.000337
microtubule cytoskeleton organization (GO:0000226)	180	70	38.44	+	1.82	3.99e-05	0.00249
actin filament-based process (GO:0030029)	122	46	26.05	+	1.77	0.00153	0.0497
photoperiodism (GO:0009648)	199	74	42.5	+	1.74	8.39e-05	0.00458
regulation of cell cycle process (GO:0010564)	159	59	33.95	+	1.74	0.000466	0.0194
glycerophospholipid metabolic process (GO:0006650)	155	57	33.1	+	1.72	0.000751	0.028
negative regulation of gene expression (GO:0010629)	330	120	70.47	+	1.7	1.39e-06	0.000127
tRNA metabolic process (GO:0006399)	183	66	39.08	+	1.69	0.000421	0.0178
regulation of protein modification process (GO:0031399)	185	66	39.51	+	1.67	0.000598	0.0234
cell cycle process (GO:0022402)	619	219	132.19	+	1.66	4.43e-10	9.66e-08
glycerolipid metabolic process (GO:0046486)	190	67	40.57	+	1.65	0.000695	0.0261
RNA processing (GO:0006396)	867	301	185.15	+	1.63	1.12e-12	3.01e-10
phospholipid metabolic process (GO:0006644)	221	76	47.19	+	1.61	0.000538	0.0212
meiotic cell cycle (GO:0051321)	314	107	67.06	+	1.6	5.98e-05	0.0035
ribosome biogenesis (GO:0042254)	358	121	76.45	+	1.58	2.17e-05	0.00146
meiotic cell cycle process (GO:1903046)	285	96	60.86	+	1.58	0.000185	0.00884
cell cycle (GO:0007049)	743	244	158.67	+	1.54	1.14e-08	1.7e-06
regulation of cell cycle (GO:0051726)	256	84	54.67	+	1.54	0.000946	0.034
organophosphate metabolic process (GO:0019637)	559	183	119.38	+	1.53	9.88e-07	9.5e-05
intracellular signal transduction (GO:0035556)	425	139	90.76	+	1.53	2.11e-05	0.00144
vegetative to reproductive phase transition of meristem (GO:0010228)	390	126	83.29	+	1.51	8.91e-05	0.00481
organophosphate biosynthetic process (GO:0090407)	354	114	75.6	+	1.51	0.000231	0.0108
ribonucleoprotein complex biogenesis (GO:0022613)	433	139	92.47	+	1.5	4.95e-05	0.00299
mRNA processing (GO:0006397)	349	112	74.53	+	1.5	0.000266	0.0118
nucleoside phosphate metabolic process (GO:0006753)	278	89	59.37	+	1.5	0.00116	0.041
peptidyl-amino acid modification (GO:0018193)	610	195	130.27	+	1.5	1.62e-06	0.000142
organelle organization (GO:0006996)	1514	477	323.32	+	1.48	1.38e-13	4.11e-11
pollen development (GO:0009555)	383	119	81.79	+	1.45	0.000477	0.0196
regulation of protein metabolic process (GO:0051246)	425	132	90.76	+	1.45	0.000254	0.0116
intracellular transport (GO:0046907)	724	221	154.61	+	1.43	5.05e-06	0.000398
nucleobase-containing compound biosynthetic process (GO:0034654)	650	198	138.81	+	1.43	1.68e-05	0.00118
nucleic acid metabolic process (GO:0090304)	3267	993	697.67	+	1.42	3.17e-24	2.57e-21
gametophyte development (GO:0048229)	533	162	113.82	+	1.42	0.000125	0.00627
negative regulation of macromolecule metabolic process (GO:0010605)	742	225	158.46	+	1.42	5.34e-06	0.000409
cellular localization (GO:0051641)	1282	387	273.77	+	1.41	2.68e-09	5.07e-07
embryo development ending in seed dormancy (GO:0009793)	726	219	155.04	+	1.41	9.52e-06	0.000692
embryo development (GO:0009790)	784	236	167.42	+	1.41	5.06e-06	0.000394
nucleobase-containing compound metabolic process (GO:0006139)	3651	1099	779.68	+	1.41	8.43e-26	7.97e-23
cellular response to stress (GO:0033554)	1213	364	259.04	+	1.41	1.43e-08	1.97e-06
cellular macromolecule localization (GO:0070727)	869	260	185.58	+	1.4	2.56e-06	0.000214
intracellular protein transport (GO:0006886)	489	146	104.43	+	1.4	0.0005	0.0204
protein transport (GO:0015031)	563	168	120.23	+	1.4	0.000184	0.00884
protein-containing complex organization (GO:0043933)	1029	307	219.74	+	1.4	3.27e-07	3.44e-05
establishment of protein localization (GO:0045184)	570	170	121.72	+	1.4	0.000166	0.00805
sexual reproduction (GO:0019953)	472	140	100.8	+	1.39	0.00087	0.0318
regulation of transcription by RNA polymerase II (GO:0006357)	489	145	104.43	+	1.39	0.000611	0.0238
establishment of localization in cell (GO:0051649)	771	227	164.65	+	1.38	2.82e-05	0.00186
gene expression (GO:0010467)	1499	440	320.11	+	1.37	4.07e-09	7e-07
protein localization (GO:0008104)	804	232	171.7	+	1.35	6.71e-05	0.00384
macromolecule localization (GO:0033036)	1154	331	246.44	+	1.34	2.42e-06	0.000205
cellular component organization (GO:0016043)	2827	810	603.71	+	1.34	2.4e-14	7.56e-12
heterocycle metabolic process (GO:0046483)	4322	1231	922.97	+	1.33	1.24e-21	7.8e-19
negative regulation of metabolic process (GO:0009892)	1060	301	226.36	+	1.33	1.47e-05	0.00105
phosphate-containing compound metabolic process (GO:0006796)	1820	514	388.66	+	1.32	1.4e-08	1.99e-06
phosphorus metabolic process (GO:0006793)	1868	527	398.91	+	1.32	1.07e-08	1.65e-06
cellular component organization or biogenesis (GO:0071840)	3608	1014	770.49	+	1.32	3.61e-16	1.36e-13
RNA metabolic process (GO:0016070)	2812	786	600.51	+	1.31	4.62e-12	1.19e-09
developmental process involved in reproduction (GO:0003006)	2325	644	496.51	+	1.3	2.07e-09	4.06e-07
reproductive process (GO:0022414)	2684	742	573.17	+	1.29	1.29e-10	3.06e-08
cellular nitrogen compound metabolic process (GO:0034641)	4674	1290	998.14	+	1.29	1.01e-18	5.23e-16
reproductive structure development (GO:0048608)	2063	569	440.56	+	1.29	3.76e-08	4.64e-06
reproductive system development (GO:0061458)	2065	569	440.98	+	1.29	3.84e-08	4.64e-06
reproduction (GO:0000003)	2710	746	578.72	+	1.29	2.09e-10	4.74e-08
cellular aromatic compound metabolic process (GO:0006725)	4702	1294	1004.12	+	1.29	1.98e-18	8.63e-16
organic cyclic compound metabolic process (GO:1901360)	4878	1333	1041.7	+	1.28	3.5e-18	1.42e-15
seed development (GO:0048316)	1230	336	262.67	+	1.28	5.95e-05	0.00352
negative regulation of biological process (GO:0048519)	1583	430	338.05	+	1.27	7.71e-06	0.000583
fruit development (GO:0010154)	1278	346	272.92	+	1.27	9.1e-05	0.00487
post-embryonic development (GO:0009791)	2357	637	503.34	+	1.27	6.15e-08	7.12e-06
phosphorylation (GO:0016310)	1102	297	235.33	+	1.26	0.000378	0.0161
localization (GO:0051179)	2929	785	625.49	+	1.26	4.08e-09	6.81e-07
carbohydrate metabolic process (GO:0005975)	1023	274	218.46	+	1.25	0.000921	0.0333
organic substance transport (GO:0071702)	1176	314	251.14	+	1.25	0.000433	0.0182
protein phosphorylation (GO:0006468)	1068	284	228.07	+	1.25	0.00102	0.0362
transport (GO:0006810)	2446	648	522.35	+	1.24	4.77e-07	4.83e-05
primary metabolic process (GO:0044238)	9981	2625	2131.46	+	1.23	5.69e-33	1.61e-29
establishment of localization (GO:0051234)	2499	655	533.67	+	1.23	1.43e-06	0.000127
macromolecule metabolic process (GO:0043170)	8518	2221	1819.03	+	1.22	6.78e-24	4.81e-21
nitrogen compound metabolic process (GO:0006807)	9043	2357	1931.15	+	1.22	5.81e-26	6.59e-23
cellular component biogenesis (GO:0044085)	1930	501	412.15	+	1.22	6.75e-05	0.00383
macromolecule modification (GO:0043412)	3897	1002	832.21	+	1.2	2.27e-08	2.92e-06
protein modification process (GO:0036211)	3175	815	678.03	+	1.2	8.57e-07	8.39e-05
cellular metabolic process (GO:0044237)	9211	2343	1967.02	+	1.19	1.54e-20	8.76e-18
cellular response to stimulus (GO:0051716)	3848	968	821.75	+	1.18	1.23e-06	0.000114
organic substance metabolic process (GO:0071704)	12068	3035	2577.14	+	1.18	1.41e-27	2.67e-24
protein metabolic process (GO:0019538)	4631	1157	988.96	+	1.17	2.14e-07	2.34e-05
regulation of macromolecule metabolic process (GO:0060255)	4279	1062	913.79	+	1.16	2.27e-06	0.000195
metabolic process (GO:0008152)	12881	3196	2750.76	+	1.16	4.95e-26	7.02e-23
multicellular organismal process (GO:0032501)	5038	1246	1075.87	+	1.16	3.47e-07	3.58e-05
multicellular organism development (GO:0007275)	4693	1159	1002.2	+	1.16	1.41e-06	0.000127
organonitrogen compound metabolic process (GO:1901564)	6355	1568	1357.12	+	1.16	6.05e-09	9.54e-07
cellular process (GO:0009987)	15242	3757	3254.95	+	1.15	1.08e-33	6.1e-30
regulation of gene expression (GO:0010468)	3823	939	816.41	+	1.15	4.28e-05	0.00264
regulation of metabolic process (GO:0019222)	4999	1220	1067.54	+	1.14	4.63e-06	0.000375
system development (GO:0048731)	4000	964	854.21	+	1.13	0.000298	0.0131
organic substance biosynthetic process (GO:1901576)	4497	1069	960.34	+	1.11	0.000639	0.0245
anatomical structure development (GO:0048856)	5750	1363	1227.92	+	1.11	0.000104	0.00548
biosynthetic process (GO:0009058)	4859	1143	1037.65	+	1.1	0.00128	0.0446
developmental process (GO:0032502)	6146	1445	1312.49	+	1.1	0.000197	0.00925
biological regulation (GO:0065007)	8659	1992	1849.14	+	1.08	0.000306	0.0133
regulation of biological process (GO:0050789)	8236	1894	1758.81	+	1.08	0.000516	0.0208
biological process involved in interspecies interaction between organisms (GO:0044419)	2687	492	573.81	-	0.86	0.000865	0.0319
response to biotic stimulus (GO:0009607)	2676	489	571.46	-	0.86	0.000773	0.0287
response to external biotic stimulus (GO:0043207)	2673	487	570.82	-	0.85	0.00064	0.0244
response to other organism (GO:0051707)	2673	487	570.82	-	0.85	0.00064	0.0242
defense response (GO:0006952)	2615	463	558.44	-	0.83	7.74e-05	0.00426
defense response to other organism (GO:0098542)	2295	402	490.1	-	0.82	0.000105	0.00545
response to bacterium (GO:0009617)	1399	241	298.76	-	0.81	0.0014	0.0473
response to fungus (GO:0009620)	1183	200	252.63	-	0.79	0.0015	0.05
response to oxygen levels (GO:0070482)	353	47	75.38	-	0.62	0.00148	0.0498
cellular response to hypoxia (GO:0071456)	237	24	50.61	-	0.47	0.00016	0.0079
cellular response to decreased oxygen levels (GO:0036294)	239	24	51.04	-	0.47	0.000123	0.00631
cellular response to oxygen levels (GO:0071453)	240	24	51.25	-	0.47	0.000124	0.00627
